# Supplementary material for: Spatiotemporal Dynamics and Co-Occurrence Patterns of Marine Fungal Communities Along Nutrient Gradients in the Leizhou Peninsula, China
Source: J Fungi (Basel). 2026 Apr 3;12(4):260. doi: 10.3390/jof12040260 (PMC13117745; doi:10.3390/jof12040260)
Supplement: Supplementary file 1 [file jof-12-00260-s001.zip]

Archive with 3 entries (3 files):
- Figure S1 Fungal α-diversity indices in relation to DIN gradient (Spearman correlation).tif
- Table S1 Sampling sites.pdf
- Table S2 Physicochemical variables.xlsx.xlsx
