# Supplementary material for: Spatiotemporal Dynamics and Co-Occurrence Patterns of Marine Fungal Communities Along Nutrient Gradients in the Leizhou Peninsula, China
Source: J Fungi (Basel). 2026 Apr 3;12(4):260. doi: 10.3390/jof12040260 (PMC13117745; doi:10.3390/jof12040260)
Supplement: Supplementary file 1 [file jof-12-00260-s001.zip › Table S2 Physicochemical variables.xlsx.xlsx]

## Sheet: Sheet1
Site	Site	Depth (m)	T (℃)	pH	Salinity	Chl-a (µg/L)	DIN (mg/L）	SiO32--Si (mg/L）	PO43--P (mg/L）	COD (mg/L）
S1	CBZ	2.9-14.9	18.8-30.0 (26.56±5.29)	7.85-8.55 (8.26±0.30)	22.14-30.00 (27.23±3.66)	0.00-11.47 (4.60±4.97)	0.09-0.21 (0.16±0.05)	0.28-1.31 (0.68±0.44)	0.01-0.09 (0.05±0.04)	0.80-1.60 (1.34±0.37)
S2	APYZ	3.0-8.8	18.0-31.8 (27.09±6.43)	7.68-8.71 (8.07±0.48)	16.39-33.30 (27.01±7.35)	0.18-2.18 (1.14±0.93)	0.07-0.38 (0.18±0.13)	0.09-3.90 (1.33±1.74)	0.01-0.04 (0.03±0.02)	0.96-4.00 (1.82±1.46)
S3	CTZ	2.3-14.6	17.0-30.4 (26.24±6.29)	7.92-8.59 (8.28±0.28)	29.20-31.80 (30.27±1.26)	0.55-2.73 (2.00±1.00)	0.03-0.18 (0.12±0.07)	0.34-0.96 (0.65±0.25)	0.02-0.13 (0.05±0.06)	0.88-1.36 (1.12±0.21)
S4	NAW	6.8-11.5	19.7-31.7 (27.35±5.63)	7.67-8.80 (8.31±0.47)	28.60-33.18 (31.65±2.07)	0.00-30.03 (9.15±14.07)	0.04-0.16 (0.10±0.05)	0.06-1.07 (0.54±0.42)	0.01-0.12 (0.05±0.05)	0.64-0.88 (0.78±0.12)
S5	TCT	3.5-7.4	18.6-32.2 (27.32±6.13)	7.57-8.73 (8.29±0.51)	30.10-32.43 (31.59±1.08)	0.00-17.46 (5.78±7.91)	0.02-0.21 (0.12±0.08)	0.09-0.88 (0.48±0.32)	0.01-0.05 (0.03±0.02)	0.88-1.04 (0.94±0.08)
S6	XJG	4.5-8.2	21.2-30.8 (26.81±4.65)	7.96-8.90 (8.41±0.41)	25.20-34.17 (31.25±4.08)	1.09-31.12 (10.37±14.02)	0.04-0.25 (0.14±0.09)	0.26-1.07 (0.77±0.36)	0.01-0.07 (0.03±0.03)	0.64-0.96 (0.76±0.15)
S7	QSZ	6.3-17.0	20.4-30.5 (26.76±4.67)	7.89-8.47 (8.17±0.26)	30.78-34.73 (32.90±1.92)	2.18-12.45 (5.43±4.73)	0.04-0.17 (0.11±0.07)	0.14-0.55 (0.34±0.19)	0.01-0.06 (0.03±0.02)	0.32-1.12 (0.70±0.33)
S8	WL	7.6-9.2	19.1-32.1 (27.63±5.87)	7.31-8.75 (8.20±0.62)	20.60-30.98 (27.52±4.74)	1.09-25.66 (8.60±11.53)	0.08-0.43 (0.25±0.19)	0.40-1.56 (0.78±0.53)	0.02-0.06 (0.04±0.02)	0.80-1.12 (1.02±0.15)
S9	XL	4.3-23.7	19.4-30.5 (26.50±5.05)	7.34-8.62 (8.18±0.57)	28.44-34.50 (31.51±2.49)	0.00-24.70 (10.41±10.33)	0.07-1.43 (0.54±0.62)	0.77-2.28 (1.59±0.71)	0.07-0.11 (0.09±0.02)	0.80-1.12 (0.90±0.15)
S10	DLZ	2.8-5.7	19.1-31.0 (25.63±4.98)	7.37-8.54 (8.06±0.50)	23.56-26.81 (24.98±1.35)	1.82-6.01 (4.59±1.89)	0.11-0.28 (0.20±0.07)	0.28-2.72 (1.10±1.11)	0.02-0.11 (0.05±0.04)	0.88-2.08 (1.58±0.52)
S11	DNMT	5.8-7.3	20.6-30.0 (26.12±4.64)	7.99-8.54 (8.17±0.26)	31.50-33.10 (32.20±0.66)	2.18-7.56 (3.76±2.57)	0.10-0.47 (0.25±0.16)	0.04-1.33 (0.61±0.58)	0.01-0.10 (0.05±0.04)	0.96-1.28 (1.08±0.14)
S12	NZD	6.7-18.6	21.1-30.8 (26.31±4.84)	8.04-8.66 (8.38±0.29)	27.30-33.40 (31.47±2.87)	2.18-6.55 (3.37±2.13)	0.09-0.23 (0.15±0.07)	0.34-0.97 (0.59±0.28)	0.01-0.07 (0.05±0.03)	0.88-1.44 (1.18±0.26)
S13	LHT	5.0-11.2	21.4-30.2 (25.92±4.69)	7.93-8.53 (8.20±0.30)	31.38-33.30 (32.27±0.89)	1.09-2.73 (2.14±0.73)	0.07-0.21 (0.16±0.06)	0.30-1.50 (0.79±0.51)	0.01-0.09 (0.05±0.04)	0.72-2.32 (1.32±0.72)
S14	BG	13.0-33.1	20.9-30.4 (26.12±4.72)	7.91-8.54 (8.22±0.27)	30.40-33.00 (32.08±1.20)	2.18-5.46 (3.39±1.44)	0.06-0.21 (0.15±0.06)	0.22-1.03 (0.54±0.35)	0.00-0.08 (0.03±0.04)	1.04-2.24 (1.54±0.50)
S15	NSD	4.9-9.1	21.5-32.9 (26.78±5.43)	8.00-8.41 (8.18±0.17)	24.40-32.30 (29.52±3.54)	2.10-9.09 (4.85±3.19)	0.12-0.38 (0.26±0.11)	0.07-1.21 (0.61±0.55)	0.03-0.13 (0.07±0.04)	1.04-1.60 (1.32±0.25)
S16	TCD	3.8-6.5	21.4-30.5 (26.31±4.75)	8.08-8.51 (8.30±0.22)	28.20-32.40 (30.16±1.93)	3.28-7.64 (5.66±1.83)	0.11-0.38 (0.25±0.11)	0.16-1.05 (0.56±0.46)	0.06-0.14 (0.09±0.03)	1.20-2.16 (1.56±0.44)
S17	YG	6.4-8.1	21.6-31.6 (26.42±5.16)	7.40-8.38 (7.97±0.43)	26.00-31.20 (28.58±2.47)	2.00-8.19 (5.41±2.56)	0.29-0.40 (0.36±0.05)	0.19-1.83 (1.06±0.68)	0.05-0.13 (0.09±0.03)	1.12-2.08 (1.62±0.40)
S18	JSW	4.7-12.8	21.6-30.2 (25.99±4.39)	7.92-8.70 (8.27±0.36)	21.80-33.70 (28.90±5.12)	0.55-15.83 (5.49±7.10)	0.19-0.29 (0.25±0.05)	0.26-1.52 (0.87±0.58)	0.02-0.29 (0.12±0.12)	1.12-3.92 (2.18±1.22)
S19	GD	7.8-21.0	20.7-31.2 (25.93±5.09)	7.74-8.65 (8.13±0.38)	22.20-34.00 (27.73±5.15)	2.73-9.83 (5.67±3.15)	0.11-0.20 (0.15±0.04)	0.28-2.28 (1.24±1.08)	0.02-0.14 (0.08±0.05)	1.12-2.32 (1.72±0.57)
S20	QTZ	2.7-14.5	20.1-30.8 (26.35±4.99)	7.72-8.63 (8.14±0.37)	21.13-28.00 (25.67±3.22)	0.36-3.28 (2.14±1.26)	0.09-0.33 (0.21±0.11)	0.42-2.79 (1.11±1.13)	0.02-0.25 (0.10±0.10)	1.20-2.88 (1.72±0.78)
S21	DLW	3.2-8.5	21.2-29.1 (26.13±3.70)	8.12-8.73 (8.39±0.31)	29.57-31.82 (30.73±1.15)	1.09-6.55 (3.16±2.36)	0.07-0.33 (0.23±0.12)	0.35-1.45 (0.72±0.49)	0.02-0.12 (0.07±0.05)	0.56-1.20 (0.92±0.27)
* T: Temperature; pH: pH value; Chl-a: Chlorophyll-a; DIN: Dissolved Inorganic Ni-trogen; COD: Chemical Oxygen Demand
